# Supplementary material for: Using quantitative systems pharmacology modeling to optimize combination therapy of anti-PD-L1 checkpoint inhibitor and T cell engager
Source: Front Pharmacol. 2023 Jun 20;14:1163432. doi: 10.3389/fphar.2023.1163432 (PMC10318535; doi:10.3389/fphar.2023.1163432)
Supplement: Supplementary file 2 [file DataSheet2.xlsx]

## Sheet: Table S2. Compartments
Name	Capacity	CapacityUnits	Notes
V_C	5	liter	Central compartment (C) (estimated)
V_P	60	liter	Peripheral compartment (P) (estimated)
V_T	4.20455	milliliter	Tumor compartment (T) (estimated)
V_LN	1112.65	millimeter^3	Lymph node (LN) compartment volume Volume of lumped tumor-draining lymph nodes calculated based on number of LNs (estimated) and average LN diameter (Schmidt 2007, PMID: 17724531)
V_e	4e-16	litre	APC endosomal comparment calculated based on the volume of a single endosome (Agrawal and Linderman 1996, PMID: 8944895) and the number of endosomes per cell (Agrawal and Linderman 1996, PMID: 8944895)
A_e	15	micrometer^2	APC endosomal surface comparment calculated based on the surface area of a single endosome (Agrawal and Linderman 1996, PMID: 8944895) and the number of endosomes per cell (Agrawal and Linderman 1996, PMID: 8944895)
A_s	900	micrometer^2	APC surface comparment (Agrawal and Linderman 1996, PMID: 8944895)
syn_T_C1	37.8	micrometer^2	synapse comparment between T and C1 (Jansson 2005, PMID: 16034096)
syn_T_APC	37.8	micrometer^2	synapse comparment between T and APC (Jansson 2005, PMID: 16034096)
TCEsyn_T1_C1	75.6	micrometer^2	synapse comparment between T1 and C1 (Janssen 2007)
TCEsyn_T0_C1	75.6	micrometer^2	synapse comparment between T0 and C1 (Janssen 2007)

## Sheet: Table S3. Species
Name	InitialAmount	InitialAmountUnits	Parent	Notes
nT0	3706.9	cell	V_C	Number of naive T0 cells in the central compartment (estimated in T cell modules by dividing total nT level in healthy individuals by nT diversity - Autissier 2010, PMID: 20099249 and Robins 2009, PMID: 19706884)
T0	0	cell	V_C	Number of T0 cells in the central compartment
nT1	2274.77	cell	V_C	Number of naive T1 cells in the central compartment (estimated in T cell modules by dividing total nT level in healthy individuals by nT diversity - Autissier 2010, PMID: 20099249 and Robins 2009, PMID: 19706884)
T1	0	cell	V_C	Number of T1 cells in the central compartment
atezo	0	molarity	V_C	Concentration of atezo in central compartment
Th	0	cell	V_C	Number of Th cells in the central compartment
cibis	0	molarity	V_C	Concentration of cibis in central compartment
nT0	185345	cell	V_P	Number of naive T0 cells in the peripheral compartment (estimated assuming a 50x T cell number in central compartment - Braber 2012, PMID: 22365666)
T0	0	cell	V_P	Number of T0 cells in the peripheral compartment
nT1	185345	cell	V_P	Number of naive T1 cells in the peripheral compartment estimated assuming a 50x T cell number in central compartment - Braber 2012, PMID: 22365666)
T1	0	cell	V_P	Number of T1 cells in the peripheral compartment
atezo	0	molarity	V_P	Concentration of atezo in peripheral compartment
Th	0	cell	V_P	Number of Th cells in the peripheral compartment
cibis	0	molarity	V_P	Concentration of cibis in peripheral compartment
C_x	0	cell	V_T	Dead cancer cells in the tumour compartment
T1_exh	0	cell	V_T	Exhausted CD8 effector T cells
Th_exh	0	cell	V_T	Exhausted CD4 effector T cells
C1	1	cell	V_T	Number of cancer cells in tumour
C2	0	cell	V_T	Number of cancer cells in tumour
nT0	0	cell	V_T	Number of naive T0 cells in the tumor compartment
T0	0	cell	V_T	Number of T0 cells in the tumor compartment
nT1	0	cell	V_T	Number of naive T1 cells in the tumor compartment
T1	0	cell	V_T	Number of T1 cells in the tumor compartment
APC	0	cell	V_T	Number of naive antigen presenting cells in the tumour
mAPC	0	cell	V_T	Number of mature antigen presenting cells in the tumour
c	0	molarity	V_T	Concentration of maturation cytokines in the tumour
P0	1e-18	molarity	V_T	Concentration of free antigen (P0) in the LN compartment
P1	1e-18	molarity	V_T	Concentration of free antigen (P1) in the LN compartment
atezo	0	molarity	V_T	Concentration of atezo in tumour compartment
MDSC	0	cell	V_T	Number of MDSCs in the tumour compartment
CCL2	0	molarity	V_T	Concentration of CCL2 in the tumor compartment
NO	0	molarity	V_T	Concentration of NO in the tumor compartment
ArgI	0	mU	V_T	Concentration of Arg I in the tumor compartment
Th	0	cell	V_T	Number of Th cells in the tumor compartment
TGF	0	molarity	V_T	TGFb in the tumor comparment
IFNg	0	molarity	V_T	IFNg in the tumor comparment
cibis	0	molarity	V_T	Concentration of cibis in tumour compartment
nT0	155.69	cell	V_LN	Number of naive T0 cells in the lymph node (calculated based on the steady-state naive T cell level in healthy individuals -Autissier 2010, PMID: 20099249)
aT0	0	cell	V_LN	Number of activated T0 cells in the lymph node
T0	0	cell	V_LN	Number of T0 cells in the lymph node compartment
IL2	1e-18	molarity	V_LN	Concentration of IL2 in the lymph node compartment
nT1	113.739	cell	V_LN	Number of naive T1 cells in the lymph node (calculated based on the steady-state naive T cell level in healthy individuals - Autissier 2010, PMID: 20099249)
aT1	0	cell	V_LN	Number of activated T1 cells in the lymph node
T1	0	cell	V_LN	Number of T1 cells in the lymph node compartment
APC	0	cell	V_LN	Number of naive antigen presenting cells in the lymph node
mAPC	0	cell	V_LN	Number of mature antigen presenting cells in the lymph node
atezo	0	molarity	V_LN	Concentration of atezo in lymph node compartment
aTh	0	cell	V_LN	Number of activated Th cells in the lymph node
Th	0	cell	V_LN	Number of Th cells in the lymph node compartment
cibis	0	molarity	V_LN	Concentration of cibis in lymph node compartment
P0	1e-18	molarity	V_e	Concentration of antigen P0 in the APC endosomes
p0	1e-18	molarity	V_e	Concentration of epitope P0 in the APC endosomes
P1	1e-18	molarity	V_e	Concentration of antigen P1 in the APC endosomes
p1	1e-18	molarity	V_e	Concentration of epitope P1 in the APC endosomes
M1	2185.79	molecule/micrometer^2	A_e	Amount of MHC per area on the endosomal surface (calculated based on the total amount of MHC and the total surface area of endosomal - Chen 2014, PMID: 25184733)
M1p0	1e-06	molecule/micrometer^2	A_e	Antigen-MHC complex
M1p1	1e-06	molecule/micrometer^2	A_e	Antigen-MHC complex
M1	1e-06	molecule/micrometer^2	A_s	Amount of MHC per area on the cell surface
M1p0	1e-06	molecule/micrometer^2	A_s	Antigen-MHC complex
M1p1	1e-06	molecule/micrometer^2	A_s	Antigen-MHC complex
PDL1_total	0	molecule/micrometer^2	syn_T_C1	concentration of bound and unbound PDL1 molecules
PDL2_total	0	molecule/micrometer^2	syn_T_C1	concentration of bound and unbound PDL2 molecules
PD1_PDL1	0	molecule/micrometer^2	syn_T_C1	concentration of PD1-PDL1 complex
PD1_PDL2	0	molecule/micrometer^2	syn_T_C1	concentration of PD1-PDL2 complex
PD1	0	molecule/micrometer^2	syn_T_C1	concentration of PD1 in synapse
PDL1	0	molecule/micrometer^2	syn_T_C1	concentration of PDL1 in synapse
PDL2	0	molecule/micrometer^2	syn_T_C1	concentration of PDL2 in synapse
PDL1_atezo	0	molecule/micrometer^2	syn_T_C1	concentration of PDL1-atezolizumab complex
PDL1_atezo_PDL1	0	molecule/micrometer^2	syn_T_C1	concentration of PDL1-atezolizumab-PDL1 complex
TPDL1	0	molecule/micrometer^2	syn_T_C1	concentration of PDL1 in synapse of T cell
TPDL1_atezo	0	molecule/micrometer^2	syn_T_C1	concentration of TPDL1-atezolizumab complex
TPDL1_atezo_TPDL1	0	molecule/micrometer^2	syn_T_C1	concentration of TPDL1-atezolizumab-TPDL1 complex
PDL1_total	0	molecule/micrometer^2	syn_T_APC	concentration of bound and unbound PDL1 molecules
PDL2_total	0	molecule/micrometer^2	syn_T_APC	concentration of bound and unbound PDL2 molecules
PD1_PDL1	0	molecule/micrometer^2	syn_T_APC	concentration of PD1-PDL1 complex
PD1_PDL2	0	molecule/micrometer^2	syn_T_APC	concentration of PD1-PDL2 complex
PD1	0	molecule/micrometer^2	syn_T_APC	concentration of PD1 in synapse
PDL1	0	molecule/micrometer^2	syn_T_APC	concentration of PDL1 in synapse
PDL2	0	molecule/micrometer^2	syn_T_APC	concentration of PDL2 in synapse
PDL1_atezo	0	molecule/micrometer^2	syn_T_APC	concentration of PDL1-atezolizumab complex
PDL1_atezo_PDL1	0	molecule/micrometer^2	syn_T_APC	concentration of PDL1-atezolizumab-PDL1 complex
TPDL1	0	molecule/micrometer^2	syn_T_APC	concentration of PDL1 in synapse of T cell
TPDL1_atezo	0	molecule/micrometer^2	syn_T_APC	concentration of TPDL1-atezolizumab complex
TPDL1_atezo_TPDL1	0	molecule/micrometer^2	syn_T_APC	concentration of TPDL1-atezolizumab-TPDL1 complex
CEA_cibis_CEA_CD3	0	molecule/micrometer^2	TCEsyn_T1_C1	concentration of CEA-cibis-CEA_CD3 complex
CEA_cibis_CEA	0	molecule/micrometer^2	TCEsyn_T1_C1	concentration of CEA-cibis-CEA complex
CD3_cibis	0	molecule/micrometer^2	TCEsyn_T1_C1	concentration of CD3-cibis complex
CEA	0	molecule/micrometer^2	TCEsyn_T1_C1	concentration of CEA in synapse
CD3	0	molecule/micrometer^2	TCEsyn_T1_C1	concentration of CD3 in synapse
CEA_cibis_CEA_CD3	0	molecule/micrometer^2	TCEsyn_T0_C1	concentration of CEA-cibis-CEA_CD3 complex
CEA_cibis_CEA	0	molecule/micrometer^2	TCEsyn_T0_C1	concentration of CEA-cibis-CEA complex
CD3_cibis	0	molecule/micrometer^2	TCEsyn_T0_C1	concentration of CD3-cibis complex
CEA	0	molecule/micrometer^2	TCEsyn_T0_C1	concentration of CEA in synapse
CD3	0	molecule/micrometer^2	TCEsyn_T0_C1	concentration of CD3 in synapse

## Sheet: Table S4. Parameters
Name	Value	ValueUnits	Notes
k_cell_clear	0.1	1/day	Rate of dead cell clearance from tumour compartment (estimated)
cell	1	cell	unit parameter for calculation
day	1	day	unit parameter for calculation
vol_cell	2572.44	micrometer^3/cell	Average volume of cancer cell Volume of a cancer cell calculated based on cancer cell diameter (Abramczyk 2015, PMID: 25730442)
vol_Tcell	175.016	micrometer^3/cell	Average volume of T cells Volume of a T cell calculated based on the average T cell diameter (Chapman 1981, PMID: 6975780)
Ve_T	0.37	dimensionless	Void fraction of the tumor (Finley 2012, PMID: 22547351)
C_total	4.21364e+08	cell	Total number of cancer cells
T_total	1.9943e+08	cell	Total number of activated T cells in tumor
T_total_LN	1.88574e+06	cell	Total number of activated T cells in TDLNs
R_Tcell	4.22687e+06	cell/day	Rate of cancer cell death
Tregs_	2.37053e+07	cell	Total number of activated T cells in TDLNs
H_APC	0.99982	dimensionless	Hill function of mAPC for self-antigen-specific Treg activation
H_mAPC	0.999928	dimensionless	Hill function of mAPC for CD8 T cell activation
H_APCh	0.99982	dimensionless	Hill function of mAPC for neoantigen-specific helper T cell activation
H_PD1_C1	0.997092	dimensionless	Hill function of PDL1 on tumor cells for T cell exhaustion
H_PD1_APC	0.997346	dimensionless	Hill function of PDL1 on APC for T cell exhaustion
H_CEA_C1_T1	0	dimensionless	Hill function of CEA cancer cells in tumor
H_CEA_C1_T0	0	dimensionless	Hill function of CEA on cancer cells in tumor
H_MDSC_C1	0.508403	dimensionless	Hill function of MDSC on T cell inhibition
k_C1_growth	0.005	1/day	Cancer cell growth rate (Ryu 2014, PMID: 24895040; Desai, PMID: 16489089)
C_max	8.62891e+11	cell	Cancer cell capacity derived
k_C1_death	1e-05	1/day	Cancer cell death rate from innate immune cells (Palsson 2013, PMID: 24074340)
k_C1_therapy	0	1/day	Rate of C1 killing by therapy
initial_tumour_diameter	2	centimeter
k_C2_growth	0.005	1/day	Cancer cell growth rate (Ryu 2014, PMID: 24895040; Desai, PMID: 16489089)
k_C2_death	1e-05	1/day	Cancer cell death rate from innate immune cells (Palsson 2013, PMID: 24074340)
k_C2_therapy	0	1/day	Rate of C2 killing by therapy
div_T0	1160000	dimensionless	T Cell Diversity (Robins 2009, PMID: 19706884)
n_T0_clones	63	dimensionless	Number of T cell clones (estimated)
q_nT0_LN_in	0.1	1/day	Rate of naive T cell transport into the LN calculated based on the steady-state naive T cell level in healthy individuals (Autissier 2010, PMID: 20099249)
q_T0_LN_out	24	1/day	Rate of activated T cell transport out of the LN (De Boer and Perelson 1995, PMID: 7475092)
q_nT0_LN_out	2.88	1/day	Rate of naive T cell transport out of the LN (Mandl 2012, PMID: 23071319)
k_T0_act	5	1/day	T0 activation rate (De Boer and Perelson 1995, PMID: 7475092; Robertson-Tessi 2012, PMID: 22051568)
k_T0_pro	1	1/day	T0 proliferation rate (Marchingo 2014, PMID: 25430770)
k_T0_death	0.01	1/day	T0 death rate (De Boer and Perelson 1995, PMID: 7475092)
q_T0_P_in	2.436	1/minute	rate of T0 transport into the peripheral compartment calculated based on T cell transmigration rate (Zhu 1996, PMID: 8706023) and T cell adhesion density (Zhu 1996, PMID: 8706023)
q_T0_P_out	24	1/day	rate of T0 transport out of the peripheral compartment (De Boer and Perelson 1995, PMID: 7475092)
q_T0_T_in	5.8e-05	1/(centimeter^3*minute)	rate of T0 transport into the tumor compartment calculated based on T cell transmigration rate (Zhu 1996, PMID: 8706023) and T cell adhesion density (Zhu 1996, PMID: 8706023)
q_nT0_P_in	0.1764	1/minute	rate of nT0 transport into the peripheral compartment calculated based on T cell transmigration rate (Zhu 1996, PMID: 8706023) and T cell adhesion density (Zhu 1996, PMID: 8706023)
q_nT0_P_out	5.1	1/day	rate of nT0 transport out of the peripheral compartment calculated based on steady-state naive T cell density in healthy individuals (Autissier 2010, PMID: 20099249)
Q_nT0_thym	70000000	cell/day	Thymic output of nT0 (Bains 2009, PMID: 19179300; Yeh 2017, PMID: 28912973)
k_nT0_pro	320000000	cell/day	rate of nT0 proliferation (Braber 2012, PMID: 22365666)
K_nT0_pro	1000000000	cell	half-maximal peripheral proliferation of of nT0 (Braber 2012, PMID: 22365666)
k_nT0_death	0.002	1/day	rate of nT0 death (Braber 2012, PMID: 22365666)
k_IL2_deg	0.2	1/minute	rate of IL2 degradation (Lotze 1985, PMID: 3871099)
k_IL2_cons	6e-06	nanomole/cell/hour	rate of IL2 consumption by T cells (Lotze 1985, PMID: 3871099)
k_IL2_sec	3e-05	nanomole/cell/hour	rate of IL2 secretion from T cells (Han 2012, PMID: 22160692; Thurley 2015, PMID: 25923703; Liu 2001)
IL2_50	0.32	nanomolarity	T cell activation half-maximal IL2 concentration (Marchingo 2014, PMID: 25430770)
IL2_50_Treg	0.0032	nanomolarity	Treg activation half-maximal IL2 concentration (Wang and Smith 1987, PMID: 3116143)
N0	5	dimensionless	numer of activated T cell generation by TCR signaling only(Marchingo 2014, PMID: 25430770)
N_costim	3	dimensionless	numer of activated T cell generation by co-stimulatory signaling only (Marchingo 2014, PMID: 25430770)
N_IL2_CD8	11	dimensionless	maximum number of activated T cell generations due to IL2 (Marchingo 2014, PMID: 25430770)
N_IL2_CD4	8	dimensionless	maximum number of activated T cell generations due to IL2 (Marchingo 2014, PMID: 25430770)
k_Treg	0.1	1/day	Rate of T cell death by Tregs (estimated)
k_Treg_TCE	0.1	1/day	Rate of T cell death by TCE activated Tregs (estimated)
H_P0	0.0117702	dimensionless	Hill function of tumor antigenP0
N_aT	12.0673	dimensionless	Number of Activated CD8+ T Cell Generations
N_aT0	10.1399	dimensionless	Number of Activated Treg Generations
div_T1	1110000	dimensionless	T Cell Diversity (Robins 2009, PMID: 19706884)
n_T1_clones	63	dimensionless	Number of T cell clones (Li 2016, PMID: 27240091)
q_nT1_LN_in	0.076	1/day	Rate of naive T cell transport into the LN calculated based on the steady-state naive T cell level in healthy individuals (Autissier 2010, PMID: 20099249)
q_T1_LN_out	24	1/day	Rate of activated T cell transport out of the LN (De Boer and Perelson 1995, PMID: 7475092)
q_nT1_LN_out	1.8	1/day	Rate of naive T cell transport out of the LN (Mandl 2012, PMID: 23071319)
k_T1_act	23	1/day	T1 activation rate (De Boer and Perelson 1995, PMID: 7475092; Robertson-Tessi 2012, PMID: 22051568)
k_T1_pro	1	1/day	T1 proliferation rate (Marchingo 2014, PMID: 25430770)
k_T1_death	0.01	1/day	T1 death rate (De Boer and Perelson 1995, PMID: 7475092)
q_T1_P_in	2.436	1/minute	rate of T1 transport into the peripheral compartment calculated based on T cell transmigration rate (Zhu 1996, PMID: 8706023) and T cell adhesion density (Zhu 1996, PMID: 8706023)
q_T1_P_out	24	1/day	rate of T1 transport out of the peripheral compartment (De Boer and Perelson 1995, PMID: 7475092)
q_T1_T_in	5.8e-05	1/(centimeter^3*minute)	rate of T1 transport into the tumor compartment calculated based on T cell transmigration rate (Zhu 1996, PMID: 8706023) and T cell adhesion density (Zhu 1996, PMID: 8706023)
q_nT1_P_in	0.1764	1/minute	rate of nT1 transport into the peripheral compartment calculated based on T cell transmigration rate (Zhu 1996, PMID: 8706023) and T cell adhesion density (Zhu 1996, PMID: 8706023)
q_nT1_P_out	5.1	1/day	rate of nT1 transport out of the peripheral compartment calculated based on steady-state naive T cell density in healthy individuals (Autissier 2010, PMID: 20099249)
Q_nT1_thym	35000000	cell/day	Thymic output of nT1 (Bains 2009, PMID: 19179300; Ye 2002, PMID: 11994448)
k_nT1_pro	320000000	cell/day	rate of nT1 proliferation (Braber 2012, PMID: 22365666)
K_nT1_pro	1000000000	cell	half-maximal peripheral proliferation of of nT1 (Braber 2012, PMID: 22365666)
k_nT1_death	0.002	1/day	rate of nT1 death (Braber 2012, PMID: 22365666)
k_T1	0.1	1/day	Rate of T cell exhaustion by cancer cells (estimated)
k_C_T1	0.9	1/day	Rate of cancer cell death by T cells (Robertson-Tessi 2012, PMID: 22051568)
k_C_BTcell	0.5	1/day	Rate of cancer cell death by TCE activated T cells (fitted)
k_C_BTreg	0	1/day	Rate of cancer cell death by TCE activated Tregs (fitted)
H_P1	0.744421	dimensionless	Hill function of tumor antigen P1
k_APC_mat	1.5	1/day	Maximum rate of APC maturation (Chen 2014, PMID: 25184733)
k_APC_mig	4	1/day	Rate of APC migration (Russo Halin 2016, PMID: 26876174)
k_APC_death	0.01	1/day	Rate of APC death (Marino and Kirschner 2004, PMID: 15038983)
k_mAPC_death	0.02	1/day	Rate of mAPC death(Marino and Kirschner 2004, PMID: 15038983)
APC0_T	400000	cell/milliliter	Steady state density of CD103+ APCs in the tumor, calculated to fit basal APC equal to 26000/cm^3 from (Lavin 2017, PMID: 28475900)
APC0_LN	1200000	cell/milliliter	Steady state density of all APC subtypes in the LN (Catron 2004, PMID: 15357945)- divided by 10 to only take CD103+ based on (Lavin 2017, PMID: 28475900)
k_c	2	1/day	Cytokine rate constant (Chen 2014, PMID: 25184733)
c0	1e-09	molarity	Baseline cytokine concentration (Chen 2014, PMID: 25184733)
c50	1e-09	molarity	Cytokine concentration for half-maximal APC maturation (Chen 2014, PMID: 25184733)
DAMPs	1.34e-14	mole/cell	Concentration of cytokines released per dying cancer cell (Milo 2013, PMID: 24114984, Ponomarenko 2016, PMID: 27298622)
n_sites_APC	10	dimensionless	Maxium number of T Cells an APC can interact with (De Boer and Perelson 1995, PMID: 7475092)
kin	14.4	1/day	Rate of MHC internalization (Chen 2014, PMID: 25184733)
kout	28.8	1/day	Rate of MHC externalization (Chen 2014, PMID: 25184733)
k_P0_up	14.4	1/day/cell	Rate of antigen uptake by APCs (Chen 2014, PMID: 25184733)
k_xP0_deg	2	1/day	Rate of extracellular antigen degradation (Palsson 2013, PMID: 24074340)
k_P0_deg	17.28	1/day	Rate of endosomal antigen degradation (Chen 2014, PMID: 25184733)
k_p0_deg	144	1/day	Rate of endosomal epitope degradation (Chen 2014, PMID: 25184733)
k_P0_on	144000	1/day/molarity	Rate of antigen-MHC binding (Agrawal and Linderman 1996, PMID: 8944895)
k_P0_d1	1e-07	molarity	Antigen-MHC kd (Stone 2015, PMID: 25618219)
p0_50	2.6455e-05	molecule/micrometer^2	calculated based on the number of molecules for half-maximal T cell activation (Kimachi 1997, PMID: 9464819) and synapse surface area
P0_C1	5.4e-13	mole/cell	Concentration of P0 in C1 (estimated by 2.7e6 proteins/um^3 in a cancer cell (Milo 2013, PMID: 24114984) * cancer cell volume / Avogadro constant)
P0_C2	5.4e-13	mole/cell	Concentration of P0 in C2 (estimated by 2.7e6 proteins/um^3 in a cancer cell (Milo 2013, PMID: 24114984) * cancer cell volume / Avogadro constant)
A_syn	37.8	micrometer^2	Surface area of the synapse (Jansson 2005, PMID: 16034096)
A_Tcell	151.31	micrometer^2	Surface area of the T cell calculated based on the average T cell diameter (Chapman 1981, PMID: 6975780)
A_cell	907.92	micrometer^2	Surface area of the Cancer cell calculated based on the average cancer cell diameter (Abramczyk 2015, PMID: 25730442)
A_APC	900	micrometer^2	Surface area of the APC (Agrawal and Linderman 1996, PMID: 8944895)
k_M1p0_TCR_on	1	1/(second*molecule/micrometer^2)	Rate of TCR binding to MHC-peptide complex (Lever 2014, PMID: 25145757)
k_M1p0_TCR_off	1	1/second	Rate of TCR unbinding from MHC-peptide complex (Lever 2014, PMID: 25145757)
k_M1p0_TCR_p	1	1/second	Rate of MHC-peptide-TCR complex modification (Lever 2014, PMID: 25145757)
phi_M1p0_TCR	0.09	1/second	Rate of MHC-peptide-TCR complex with maximal modification that leads to non-signaling(Lever 2014, PMID: 25145757)
N_M1p0_TCR	10	dimensionless	Number of modifcation steps for MHC-peptide-TCR complex (Lever 2014, PMID: 25145757)
TCR_p0_tot	103.813	molecule/micrometer^2	Total number of TCR molecules per naive T cell calculated based on the number of molecules for TCR (Lever 2014, PMID: 25145757) and T cell surface area
pTCR_p0_MHC_tot	3.1509e-07	molecule/micrometer^2	Total number of MHC-p0-TCR complexes of all different activation levels (see Rules)
k_P1_up	14.4	1/day/cell	Rate of antigen uptake by APCs (Chen 2014, PMID: 25184733)
k_xP1_deg	2	1/day	Rate of extracellular antigen degradation (Palsson 2013, PMID: 24074340)
k_P1_deg	17.28	1/day	Rate of endosomal antigen degradation (Chen 2014, PMID: 25184733)
k_p1_deg	144	1/day	Rate of endosomal epitope degradation (Chen 2014, PMID: 25184733)
k_P1_on	144000	1/day/molarity	Rate of antigen-MHC binding (Agrawal and Linderman 1996, PMID: 8944895)
k_P1_d1	1e-08	molarity	Antigen-MHC kd (Stone 2015, PMID: 25618219)
p1_50	2.6455e-05	molecule/micrometer^2	calculated based on the number of molecules for half-maximal T cell activation (Kimachi 1997, PMID: 9464819) and synapse surface area
P1_C1	5.4e-13	mole/cell	Concentration of P1 in C1 (estimated by 2.7e6 proteins/um^3 in a cancer cell (Milo 2013, PMID: 24114984) * cancer cell volume / Avogadro constant)
P1_C2	5.4e-13	mole/cell	Concentration of P1 in C2 (estimated by 2.7e6 proteins/um^3 in a cancer cell (Milo 2013, PMID: 24114984) * cancer cell volume / Avogadro constant)
k_M1p1_TCR_on	1	1/(second*molecule/micrometer^2)	Rate of TCR binding to MHC-peptide complex (Lever 2014, PMID: 25145757)
k_M1p1_TCR_off	1	1/second	Rate of TCR unbinding from MHC-peptide complex (Lever 2014, PMID: 25145757)
k_M1p1_TCR_p	1	1/second	Rate of MHC-peptide-TCR complex modification (Lever 2014, PMID: 25145757)
phi_M1p1_TCR	0.09	1/second	Rate of MHC-peptide-TCR complex with maximal modification that leads to non-signaling(Lever 2014, PMID: 25145757)
N_M1p1_TCR	10	dimensionless	Number of modifcation steps for MHC-peptide-TCR complex (Lever 2014, PMID: 25145757)
TCR_p1_tot	103.813	molecule/micrometer^2	Total number of TCR molecules per naive T cell calculated based on the number of molecules for TCR (Lever 2014, PMID: 25145757) and T cell surface area
pTCR_p1_MHC_tot	7.7055e-05	molecule/micrometer^2	Total number of MHC-p1-TCR complexes of all different activation levels (see Rules)
kon_PD1_PDL1	0.0583333	1/(micromolarity*nanometer*second)	kon of PD1-PDL1 binding kon for PD1-PDL1 (Cheng 2013, PMID: 23417675)
q_P_atezo	8.7e-06	lits/second	Volumetric flow rate of atezo between central and peripheral compartment (Stroh 2017, PMID: 27981577)
q_T_atezo	8.52e-05	milliliter/second	Volumetric flow rate of atezo between central and tumor compartment (Wang 2019, PMID: 31218069)
q_LN_atezo	3.25e-06	milliliter/second	Volumetric flow rate of atezo between central and TDLN compartment (Meijer 2017, PMID: 28510992)
q_LD_atezo	0.0015	1/minute	Rate of lymphatic drainage of atezo from TDLN to central compartment (Zhu 1996, PMID: 8706023)
CL_atezo	0.324	liter/day	Clearance rate of atezo from central compartment (Stroh 2017, PMID: 27981577)
gamma_C_atezo	0.61	dimensionless	Volume fraction of interstitial space available to atezo in central compartment (Stroh 2017, PMID: 27981577)
gamma_P_atezo	0.068	dimensionless	Volume fraction of interstitial space available to atezo in peripheral compartment (Stroh 2017, PMID: 27981577)
gamma_T_atezo	0.522	dimensionless	Volume fraction of interstitial space available to atezo in tumor compartment (Coughlin 2010, PMID: 20125040)
gamma_LN_atezo	0.2	dimensionless	Volume fraction of interstitial space available to atezo in TDLN compartment (Wang 2019, PMID: 31218069)
k_out_PDL1	50000	molecule/day	Expression rate of PDL1 on tumor cells (Mimura 2018, PMID: 29034543)
k_in_PDL1	1	1/day	Degradation rate of PDL1 on tumor cells (Hsu 2018, PMID: 30442814)
r_PDL1_IFNg	6	dimensionless	Number of folds increase of PDL1 expression by IFNg (Shin 2017, PMID: 27903500)
kon_PD1_PDL2	0.0766667	1/(micromolarity*nanometer*second)	kon of PD1-PDL2 binding (Cheng 2013, PMID: 23417675)
kon_PDL1_atezo	430000	1/(molarity*second)	kon of PDL1-atezolizumab binding (Wang 2014, PMID: 24872026)
koff_PD1_PDL1	1.435	1/second	koff of PD1-PDL1 binding calculated based on the measured kd and kon (Cheng 2013, PMID: 23417675)
koff_PD1_PDL2	0.529	1/second	koff of PD1-PDL2 binding calculated based on the measured kd and kon (Cheng 2013, PMID: 23417675)
koff_PDL1_atezo	0.000172	1/second	koff of PDL1-atezolizumab binding calculated based on the measured kd and kon (Wang 2014, PMID: 24872026)
Chi_PDL1_atezo	33.3333	1/nanometer	Antibody cross-arm binding efficiency that also includes the conversion of kon from 3D to 2D (Wang 2014, PMID: 24872026)
PD1_50	20	molecule/micrometer^2	PD1/PDL1 concentration for half-maximal T cell inactivation (estimated)
n_PD1	2	dimensionless	Hill coefficient for PD1/PDL1 half-maximal T cell inactivation (estimated)
T_PD1_total	62000	molecule	concentration of PD1 on T cells (Cheng 2014, PMID: 23417675)
T_CD28_total	184000	molecule	concentration of CD28 on T cells (Jansson 2005, PMID: 16034096)
T_CTLA4_syn	8000	molecule	concentration of CTLA4 on T cells (Jansson 2005, PMID: 16034096)
T_PDL1_total	186000	molecule	concentration of PDL1 on T cells (Cheng 2014, PMID: 23417675; Mkrtichyan 2012, PMID: 22837483)
C1_PDL1_base	180000	molecule	baseline number of PDL1 molecules per C1 cell (Cheng 2014, PMID: 23417675)
r_PDL2C1	0.07	dimensionless	PDL2/PDL1 molecule ratio on C1cell (Cheng 2014, PMID: 23417675)
APC_PDL1_base	266667	molecule	baseline number of PDL1 molecules per APC cell (Cheng 2014, PMID: 23417675)
r_PDL2APC	0.07	dimensionless	PDL2/PDL1 molecule ratio on APCcell (Cheng 2014, PMID: 23417675)
k_rec_MDSC	1.2	1/day	Rate of MDSC recruitment into the tumor (Lai 2018, PMID: 29735668; Huang 2006, PMID: 17257744)
kd_MDSC	0.015	1/day	Rate of MDSC death (Lai 2018, PMID: 29735668)
k_deg_CCL2	0.06	1/hour	rate of CCL2 degradation (Tanimoto 2007, PMID: 18089573)
k_deg_NO	135	1/day	rate of NO degradation (Hakim 1996, PMID: 8953625)
k_deg_ArgI	0.173	1/day	rate of ArgI degradation (Schimke 1964, PMID: 14257612)
k_sec_CCL2	1.5e-12	nanomole/cell/day	rate of CCL2 secretion (Huang 2007, PMID: 17257744; Dutta 2018, PMID: 29594759)
k_sec_NO	4.8e-07	nanomole/cell/day	rate of NO secretion from MDSCs (Serafini 2008, PMID: 18593947)
k_sec_ArgI	0.014	(mU*microliter)/cell/day	rate of ArgI secretion (Serafini 2008, PMID: 18593947)
IC50_ArgI_CTL	61.7	mU	rate of ArgI-induced T cell death (Serafini 2008, PMID: 18593947)
IC50_NO_CTL	7.5e-10	molarity	rate of NO-induced T cell death (Serafini 2008, PMID: 18593947)
EC50_CCL2_rec	5e-10	molarity	Half-maximal CCL2 level of MDSC recruitment (Ernst 1994, PMID: 8144933)
EC50_ArgI_Treg	22.1	mU	Half-maximal ArgI level of Treg expansion (estimated based on Serafini 2008, PMID: 18593947)
MDSC_max	163700	cell/milliliter	Maximal MDSC density in the tumour (Diaz-Montero 2009, PMID: 18446337)
k_brec_MDSC	0.0021	1/day	Baseline rate of MDSC migration into the tumor(Huang 2006, PMID: 17257744)
k_Th_act	10	1/day	Rate of T helper cell activation (Robertson-Tessi 2012, PMID: 22051568)
k_reg	0.022	1/day	Th differentiation rate to Treg (Robertson-Tessi 2012, PMID: 22051568)
k_TGF_Tsec	1.2e-10	nanomole/cell/day	TGF secretion rate by Treg (Liyanage 2002, PMID: 12193750)
k_TGF_deg	14.3	1/day	TGF degradtion rate (Robertson-Tessi 2012, PMID: 22051568)
TGF_50_reg	1.4e-10	molarity	Half-Maximal TGFb level for differentiation of Th to Treg (Robertson-Tessi 2012, PMID: 22051568)
TGF_50_ctl	2.8e-10	molarity	Half-Maximal TGFb level for CD8 T cell inhibition (Robertson-Tessi 2012, PMID: 22051568)
Kc_rec	20200000	cell^2	Half-Maximal cancer cell number for T cell recruitment (Phillis 2006, PMID: 16153659)
TGFbase	2e-11	molarity	Baseline TGFb level in tumor (Manuyakorn 2008, PMID: 19317336; Panis 2013, PMID: 23393376)
k_IFNg_sec	4e-13	nanomole/cell/day	IFNg secretion rate by T helper cell (Borj 2017, doi:10.15171/ijbms.2017.05)
k_IFNg_deg	7.68	1/day	IFNg degradation rate (Hofstra 1998, PMID: 9806748)
IFNg_50_ind	2.96e-12	molarity	Half-Maximal IFNg level for PD-L1 induction (Shin 2017, PMID: 27903500)
H_TGF_reg	0.324626	dimensionless	Hill function of TGFb for Th transdifferentiation to Treg
H_TGF_CTL	0.193763	dimensionless	Hill function of TGFb for Teff inhibition and chemoresistance development
N_aTh	10.1399	dimensionless	Number of Activated T Helper Cell Generations (see Rules)
T_syn	75.6	micrometer^2	Surface area of the synapse (Jansson 2005, PMID: 16034096 )
q_P_cibis	2.755e-07	milliliter/second	Volumetric flow rate of cibis between central and peripheral compartment (Finley 2012, DOI: 10.1002/btpr.704)
q_T_cibis	8.52e-06	1/second	Volumetric flow rate of cibis between central and tumor compartment (Wang 2019, PMID: 31218069)
q_LN_cibis	2.755e-07	milliliter/second	Volumetric flow rate of cibis between central and TDLN compartment (Padera 2017, DOI:10.1111/micc.12381)
q_LD_cibis	0.0015	1/minute	Rate of lymphatic drainage of cibis from TDLN to central compartment (Zhu 1996, PMID: 8706023)
CL_cibis	0.125	liter/hour	Clearance rate of cibis from central compartment (estimated)
gamma_C_cibis	0.46	dimensionless	Volume fraction of interstitial space available to cibis in central compartment (estimated)
gamma_P_cibis	0.067	dimensionless	Volume fraction of interstitial space available to cibis in peripheral compartment (estimated)
gamma_T_cibis	0.522	dimensionless	Volume fraction of interstitial space available to cibis in tumor compartment (Coughlin 2010, PMID: 20125040)
gamma_LN_cibis	0.2	dimensionless	Volume fraction of interstitial space available to cibis in TDLN compartment (Wang 2019, PMID: 31218069)
D_syn	3	nanometer	Distance between two cells in the synapse (Jansson 2005, PMID: 16034096 )
N_avg	6.02214e+23	molecule/mole	Avogadros Number (Avogadro 1811)
SA_Tcell	151.31	micrometer^2	Surface area of the T cell calculated based on the average T cell diameter (Chapman 1981, PMID: 6975780)
SA_Ccell	907.92	micrometer^2	Surface area of the Cancer cell calculated based on the average Cancer cell diameter (Abramczyk 2015, PMID: 25730442)
SA_APC	900	micrometer^2	Surface area of the APC (Agrawal and Linderman 1996, PMID: 8944895)
kon_CD3_TCE	10000	1/(molarity*second)	kon of CD3-cibis binding kon for CD3-cibis (Steffi Lehmann 2016)
kon_CEA_TCE	20000	1/(molarity*second)	kon of CEA-cibis binding kon for CD3-cibis (Steffi Lehmann 2016)
koff_CD3_TCE	0.001	1/second	koff of CD3-cibis binding calculated based on the measured kd and kon (Steffi Lehmann 2016)
koff_CEA_TCE	0.001	1/second	koff of CEA-cibis binding calculated based on the measured kd and kon (Steffi Lehmann 2016)
CEA_CD3_50	0.5	molecule/micrometer^2	CEA/CD3 concentration for half-maximal T cell inactivation (Jonathan 2016)
n_CEA_CD3	1	dimensionless	Hill coefficient for CEA/CD3 half-maximal T cell inactivation (fitted to Van De Vyver et. al 2021)
T1_CD3_total	50000	molecule	concentration of CD3 on T1 cells (Van De Vyver et. al 2021)
C1_CEA_total	230000	molecule	number of CEA molecules per C1 cell (Van De Vyver et. al 2021)
T0_CD3_total	50000	molecule	concentration of CD3 on T0 cells (estimated)

## Sheet: Table S5. Rules
ID	Rule	RuleType
1	V_T = ((C_x+C_total)*vol_cell+(T1_exh+Th_exh+T_total+V_T.Th)*vol_Tcell)/Ve_T+vol_cell*V_T.C1+vol_cell*V_T.C2	repeatedAssignment
2	C_total = 0*cell+C1+C2	repeatedAssignment
3	T_total = 0*cell+V_T.T0+V_T.T1+V_T.Th	repeatedAssignment
4	T_total_LN = 0*cell+V_LN.T0+V_LN.T1+V_LN.Th	repeatedAssignment
5	R_Tcell = 0*cell/day+(k_T1_death+k_C1_therapy)*V_T.C1+k_C_T1*V_T.T1*V_T.C1/(1.2*V_T.C1+V_T.T1+cell)*V_T.T1/(V_T.T1+11*Tregs_+cell)*(1-H_TGF_CTL)*(1-H_PD1_C1)*(1-H_MDSC_C1)+k_C_BTcell*V_T.T1*V_T.C1/(1.2*V_T.C1+V_T.T1+cell)*V_T.T1/(V_T.T1+11*Tregs_+cell)*H_CEA_C1_T1+k_C_BTreg*V_T.T1*V_T.C1/(1.2*V_T.C1+V_T.T1+cell)*V_T.T1/(V_T.T1+11*Tregs_+cell)*H_CEA_C1_T0+(k_T1_death+k_C2_therapy)*V_T.C2+k_C_T1*V_…	repeatedAssignment
6	Tregs_ = V_T.T0	repeatedAssignment
7	N_aT = N0 + N_IL2_CD8*V_LN.IL2/(IL2_50+V_LN.IL2)	repeatedAssignment
8	N_aT0 = N0 + N_IL2_CD4*V_LN.IL2/(IL2_50+V_LN.IL2)	repeatedAssignment
9	H_APC = n_sites_APC*V_LN.mAPC/(n_sites_APC*V_LN.mAPC+V_LN.nT0*n_T0_clones+cell)	repeatedAssignment
10	H_mAPC = n_sites_APC*V_LN.mAPC/(n_sites_APC*V_LN.mAPC+V_LN.nT1*n_T1_clones+cell)	repeatedAssignment
11	H_APCh = n_sites_APC*V_LN.mAPC/(n_sites_APC*V_LN.mAPC+V_LN.nT0*n_T1_clones+cell)	repeatedAssignment
12	pTCR_p0_MHC_tot = k_M1p0_TCR_off/(k_M1p0_TCR_off+phi_M1p0_TCR)*(k_M1p0_TCR_p/(k_M1p0_TCR_off+k_M1p0_TCR_p))^N_M1p0_TCR*(0.5*(A_s.M1p0/n_T0_clones+TCR_p0_tot+k_M1p0_TCR_off/k_M1p0_TCR_on-TCR_p0_tot*sqrt(((A_s.M1p0/n_T0_clones+TCR_p0_tot+k_M1p0_TCR_off/k_M1p0_TCR_on)/TCR_p0_tot)^2-4*A_s.M1p0/n_T0_clones/TCR_p0_tot)))	repeatedAssignment
13	H_P0 = pTCR_p0_MHC_tot/(pTCR_p0_MHC_tot+p0_50)	repeatedAssignment
14	pTCR_p1_MHC_tot = k_M1p1_TCR_off/(k_M1p1_TCR_off+phi_M1p1_TCR)*(k_M1p1_TCR_p/(k_M1p1_TCR_off+k_M1p1_TCR_p))^N_M1p1_TCR*(0.5*(A_s.M1p1/n_T1_clones+TCR_p1_tot+k_M1p1_TCR_off/k_M1p1_TCR_on-TCR_p1_tot*sqrt(((A_s.M1p1/n_T1_clones+TCR_p1_tot+k_M1p1_TCR_off/k_M1p1_TCR_on)/TCR_p1_tot)^2-4*A_s.M1p1/n_T1_clones/TCR_p1_tot)))	repeatedAssignment
15	H_P1 = pTCR_p1_MHC_tot/(pTCR_p1_MHC_tot+p1_50)	repeatedAssignment
16	syn_T_C1.PD1 = T_PD1_total /A_Tcell	initialAssignment
19	syn_T_C1.TPDL1 = T_PDL1_total /A_Tcell	initialAssignment
20	syn_T_C1.PDL1 = C1_PDL1_base /A_cell	initialAssignment
21	syn_T_C1.PDL2 = C1_PDL1_base*r_PDL2C1 /A_cell	initialAssignment
22	syn_T_C1.PDL1_total = syn_T_C1.PDL1+syn_T_C1.PD1_PDL1+syn_T_C1.PDL1_atezo+2*syn_T_C1.PDL1_atezo_PDL1	repeatedAssignment
23	syn_T_C1.PDL2_total = syn_T_C1.PD1_PDL2+syn_T_C1.PDL2	repeatedAssignment
26	H_PD1_C1 = ((syn_T_C1.PD1_PDL1+syn_T_C1.PD1_PDL2)/PD1_50)^n_PD1/(((syn_T_C1.PD1_PDL1+syn_T_C1.PD1_PDL2)/PD1_50)^n_PD1 + 1)	repeatedAssignment
27	syn_T_APC.PD1 = T_PD1_total /A_Tcell	initialAssignment
30	syn_T_APC.TPDL1 = T_PDL1_total /A_Tcell	initialAssignment
31	syn_T_APC.PDL1 = APC_PDL1_base /A_APC	initialAssignment
32	syn_T_APC.PDL2 = APC_PDL1_base*r_PDL2APC /A_APC	initialAssignment
33	syn_T_APC.PDL1_total = syn_T_APC.PDL1+syn_T_APC.PD1_PDL1+syn_T_APC.PDL1_atezo+2*syn_T_APC.PDL1_atezo_PDL1	repeatedAssignment
34	syn_T_APC.PDL2_total = syn_T_APC.PD1_PDL2+syn_T_APC.PDL2	repeatedAssignment
38	H_MDSC_C1 = 1-(IC50_NO_CTL/(IC50_NO_CTL+NO))*(1-ArgI/(IC50_ArgI_CTL+ArgI))	repeatedAssignment
39	H_TGF_reg = V_T.TGF/(V_T.TGF+TGF_50_reg)	repeatedAssignment
40	H_TGF_CTL = V_T.TGF/(V_T.TGF+TGF_50_ctl)	repeatedAssignment
41	N_aTh = N0 + N_IL2_CD4*V_LN.IL2/(IL2_50+V_LN.IL2)	repeatedAssignment
42	TCEsyn_T1_C1.CD3 = T1_CD3_total /SA_Tcell	initialAssignment
43	TCEsyn_T1_C1.CEA = C1_CEA_total /SA_cell	initialAssignment
44	H_CEA_C1_T1 = ((TCEsyn_T1_C1.CEA_cibis_CEA_CD3)/CEA_CD3_50)^n_CEA_CD3/(((TCEsyn_T1_C1.CEA_cibis_CEA_CD3)/CEA_CD3_50)^n_CEA_CD3 + 1)	repeatedAssignment
45	TCEsyn_T0_C1.CD3 = T0_CD3_total /SA_Tcell	initialAssignment
46	TCEsyn_T0_C1.CEA = C1_CEA_total /SA_cell	initialAssignment
47	H_CEA_C1_T0 = ((TCEsyn_T0_C1.CEA_cibis_CEA_CD3)/CEA_CD3_50)^n_CEA_CD3/(((TCEsyn_T0_C1.CEA_cibis_CEA_CD3)/CEA_CD3_50)^n_CEA_CD3 + 1)	repeatedAssignment

## Sheet: Table S6. Reactions
ID	Reaction	ReactionRate	Notes
1	V_T.C_x -> null	k_cell_clear*V_T.C_x	Clearance of dead cancer cells from tumor
2	V_T.T1_exh -> null	k_cell_clear*V_T.T1_exh	Clearance of exhausted CD8 T cells from tumor
3	V_T.Th_exh -> null	k_cell_clear*V_T.Th_exh	Clearance of exhausted CD4 T cells from tumor
4	null -> V_T.C1	k_C1_growth*V_T.C1*(1-C_total/C_max)	Cancer cell growth (Logistic model based on Komarova and reviewed in Marusic)
5	V_T.C1 -> V_T.C_x	k_C1_death*V_T.C1	Cancer cell death
6	null -> V_T.C2	k_C2_growth*V_T.C2*(1-C_total/C_max)	Cancer cell growth (Logistic model based on Komarova and reviewed in Marusic)
7	V_T.C2 -> V_T.C_x	k_C2_death*V_T.C2	Cancer cell death
8	null -> V_C.nT0	Q_nT0_thym/div_T0	Thymic output of naive T cell to blood
9	null -> V_P.nT0	k_nT0_pro/div_T0*V_P.nT0/(K_nT0_pro/div_T0+V_P.nT0)	Naive T cell proliferation in the peripheral compartment
10	null -> V_LN.nT0	k_nT0_pro/div_T0*V_LN.nT0/(K_nT0_pro/div_T0+V_LN.nT0)	Naive T cell proliferation in the TDLN compartment
11	V_P.nT0 -> null	k_nT0_death*V_P.nT0	Naive T cell death in the peripheral compartment
12	V_C.nT0 -> null	k_nT0_death*V_C.nT0	Naive T cell death in the central compartment
13	V_LN.nT0 -> null	k_nT0_death*V_LN.nT0	Naive T cell death in the TDLN compartment
14	V_T.nT0 -> null	k_nT0_death*V_T.nT0	Naive T cell death in the tumor compartment
15	V_C.nT0 -> V_P.nT0	q_nT0_P_in*V_C.nT0	Naive T cell entry into the peripheral compartment
16	V_P.nT0 -> V_C.nT0	q_nT0_P_out*V_P.nT0	Naive T cell exit from the peripheral compartment
17	V_C.nT0 -> V_LN.nT0	q_nT0_LN_in*V_C.nT0	Naive T cell entry into the lymph node
18	V_LN.nT0 -> V_C.nT0	q_nT0_LN_out*V_LN.nT0	Naive T cell exit from the lymph node
19	V_LN.nT0 -> null	k_T0_act*H_APC*H_P0*V_LN.nT0	Naive T cell activation
20	null -> V_LN.aT0	k_T0_act*H_APC*H_P0*V_LN.nT0*n_T0_clones	Naive T cell activation
21	V_LN.aT0 -> null	k_T0_pro/N_aT0*V_LN.aT0	aT0 cell proliferation
22	null -> V_LN.T0	k_T0_pro/N_aT0*2^(N_aT0)*V_LN.aT0	aT0 cell proliferation
23	V_C.T0 -> null	k_T0_death*V_C.T0	T cell death in the central compartment
24	V_P.T0 -> null	k_T0_death*V_P.T0	T cell death in the peripheral compartment
25	V_LN.T0 -> null	k_T0_death*V_LN.T0	T cell death in the lymph node compartment
26	V_T.T0 -> null	k_T0_death*V_T.T0	T cell death in the tumor compartment
27	V_C.T0 -> V_P.T0	q_T0_P_in*V_C.T0	T cell transport into the peripheral compartment
28	V_P.T0 -> V_C.T0	q_T0_P_out*V_P.T0	T cell transport out of the peripheral compartment
29	V_C.T0 -> V_T.T0	q_T0_T_in*V_T*V_C.T0*(C_total^2/(C_total^2+Kc_rec))	T cell transport into the tumor compartment
30	V_LN.T0 -> V_C.T0	q_T0_LN_out*V_LN.T0	T cell transport out of the lymph node compartment
31	V_LN.IL2 -> null	k_IL2_deg*V_LN.IL2*V_LN	IL2 degradation
32	V_LN.IL2 -> null	k_IL2_cons*V_LN.T1*V_LN.IL2/(IL2_50+V_LN.IL2)	IL2 consumption by T cells
33	V_LN.IL2 -> null	k_IL2_cons*V_LN.T0*V_LN.IL2/(IL2_50_Treg+V_LN.IL2)	IL2 consumption by Tregs
34	null -> V_C.nT1	Q_nT1_thym/div_T1	Thymic output of naive T cell to blood
35	null -> V_P.nT1	k_nT1_pro/div_T1*V_P.nT1/(K_nT1_pro/div_T1+V_P.nT1)	Naive T cell proliferation in the peripheral compartment
36	null -> V_LN.nT1	k_nT1_pro/div_T1*V_LN.nT1/(K_nT1_pro/div_T1+V_LN.nT1)	Naive T cell proliferation in the TDLN compartment
37	V_P.nT1 -> null	k_nT1_death*V_P.nT1	Naive T cell death in the peripheral compartment
38	V_C.nT1 -> null	k_nT1_death*V_C.nT1	Naive T cell death in the central compartment
39	V_LN.nT1 -> null	k_nT1_death*V_LN.nT1	Naive T cell death in the TDLN compartment
40	V_T.nT1 -> null	k_nT1_death*V_T.nT1	Naive T cell death in the tumor compartment
41	V_C.nT1 -> V_P.nT1	q_nT1_P_in*V_C.nT1	Naive T cell entry into the peripheral compartment
42	V_P.nT1 -> V_C.nT1	q_nT1_P_out*V_P.nT1	Naive T cell exit from the peripheral compartment
43	V_C.nT1 -> V_LN.nT1	q_nT1_LN_in*V_C.nT1	Naive T cell entry into the lymph node
44	V_LN.nT1 -> V_C.nT1	q_nT1_LN_out*V_LN.nT1	Naive T cell exit from the lymph node
45	V_LN.nT1 -> null	k_T1_act*H_mAPC*H_P1*V_LN.nT1	Naive T cell activation
46	null -> V_LN.aT1	k_T1_act*H_mAPC*H_P1*V_LN.nT1*n_T1_clones	Naive T cell activation
47	V_LN.aT1 -> null	k_T1_pro/N_aT*V_LN.aT1	aT1 cell proliferation
48	null -> V_LN.T1	k_T1_pro/N_aT*2^(N_aT)*V_LN.aT1	aT1 cell proliferation
49	V_C.T1 -> null	k_T1_death*V_C.T1	T cell death in the central compartment
50	V_P.T1 -> null	k_T1_death*V_P.T1	T cell death in the peripheral compartment
51	V_LN.T1 -> null	k_T1_death*V_LN.T1	T cell death in the lymph node compartment
52	V_T.T1 -> V_T.T1_exh	k_T1_death*V_T.T1	T cell death in the tumor compartment
53	V_T.T1 -> V_T.T1_exh	k_Treg*V_T.T1*Tregs_/(V_T.T1+Tregs_+cell)	T cell death from Tregs
54	V_T.T1 -> V_T.T1_exh	k_Treg_TCE*V_T.T1*Tregs_/(V_T.T1+Tregs_+cell)*H_CEA_C1_T0	T cell death from Tregs
55	V_T.T1 -> V_T.T1_exh	k_T1*V_T.T1*C_total/(C_total+V_T.T1+cell)*H_PD1_C1	T cell death from cancer
56	V_C.T1 -> V_P.T1	q_T1_P_in*V_C.T1	T cell transport into the peripheral compartment
57	V_P.T1 -> V_C.T1	q_T1_P_out*V_P.T1	T cell transport out of the peripheral compartment
58	V_C.T1 -> V_T.T1	q_T1_T_in*V_T*V_C.T1*(C_total^2/(C_total^2+Kc_rec))	T cell transport into the tumor compartment
59	V_LN.T1 -> V_C.T1	q_T1_LN_out*V_LN.T1	T cell transport out of the lymph node compartment
60	null -> V_LN.IL2	k_IL2_sec*V_LN.aT1	IL2 secretion from activated T cells
61	V_T.C1 -> V_T.C_x	k_C_T1*V_T.T1*V_T.C1/(1.2*V_T.C1+V_T.T1+cell)*V_T.T1/(V_T.T1+11*Tregs_+cell)*(1-H_TGF_CTL)*(1-H_PD1_C1)+k_C_BTcell*V_T.T1*V_T.C1/(1.2*V_T.C1+V_T.T1+cell)*V_T.T1/(V_T.T1+11*Tregs_+cell)*H_CEA_C1_T1+k_C_BTreg*V_T.T1*V_T.C1/(1.2*V_T.C1+V_T.T1+cell)*V_T.T1/(V_T.T1+11*Tregs_+cell)*H_CEA_C1_T0*(1-H_MDSC_C1)	Cancer cell killing by T cells
62	V_T.C2 -> V_T.C_x	k_C_T1*V_T.T1*V_T.C2/(1.2*V_T.C2+V_T.T1+cell)*V_T.T1/(V_T.T1+11*Tregs_+cell)*(1-H_TGF_CTL)*(1-H_PD1_C1)+k_C_BTcell*V_T.T1*V_T.C2/(1.2*V_T.C2+V_T.T1+cell)*V_T.T1/(V_T.T1+11*Tregs_+cell)*H_CEA_C1_T1+k_C_BTreg*V_T.T1*V_T.C2/(1.2*V_T.C2+V_T.T1+cell)*V_T.T1/(V_T.T1+11*Tregs_+cell)*H_CEA_C1_T0*(1-H_MDSC_C1)	Cancer cell killing by T cells
63	null -> V_T.APC	k_APC_death*(APC0_T*V_T-V_T.APC)	APC recruitment/death in the tumour
64	null -> V_LN.APC	k_APC_death*(APC0_LN*V_LN-V_LN.APC)	APC recruitment/death in LN
65	V_T.APC -> V_T.mAPC	k_APC_mat*c/(c+c50)*V_T.APC	APC maturation in the tumour
66	V_T.mAPC -> V_LN.mAPC	k_APC_mig*V_T.mAPC	APC migration to the lymph node
67	V_T.mAPC -> null	k_mAPC_death*V_T.mAPC	mAPC death in the tumour
68	V_LN.mAPC -> null	k_mAPC_death*V_LN.mAPC	mAPC death in the lymph node
69	null -> V_T.c	k_c*(c0-V_T.c)	Baseline cytokine secretion/degradation
70	null -> V_T.c	R_Tcell*DAMPs	Cytokine release in response to the tumour
71	A_e.M1 -> A_s.M1	kout*A_e.M1*A_e-kin*A_s.M1*A_s	MHC translocation
72	null -> V_T.P0	n_T0_clones*(P0_C1*(k_C1_death+k_C1_therapy)*C1+P0_C1*k_C_T1*V_T.T1*V_T.C1/(1.2*V_T.C1+V_T.T1+cell)*V_T.T1/(V_T.T1+11*Tregs_+cell)*(1-H_TGF_CTL)*(1-H_PD1_C1)+k_C_BTcell*V_T.T1*V_T.C1/(1.2*V_T.C1+V_T.T1+cell)*V_T.T1/(V_T.T1+11*Tregs_+cell)*H_CEA_C1_T1+k_C_BTreg*V_T.T1*V_T.C1/(1.2*V_T.C1+V_T.T1+cell)*V_T.T1/(V_T.T1+11*Tregs_+cell)*H_CEA_C1_T0*(1-H_MDSC_C1)+P0_C2*(k_C2_death+k_C2_therapy)*C2+P0_C2*k…	Antigen deposition from dying cancer cells
73	V_T.P0 -> null	k_xP0_deg*V_T.P0*V_T	Free antigen degradation
74	V_T.P0 -> null	k_P0_up*V_T.APC*V_T.P0*V_T	Antigen uptake by mature antigen presenting cells
75	null -> V_e.P0	k_P0_up*cell*V_T.P0*V_e	Antigen uptake by mature antigen presenting cells
76	V_e.P0 -> V_e.p0	k_P0_deg*V_e.P0*V_e	Antigen degradation in APC endosomes
77	V_e.p0 -> null	k_p0_deg*V_e.p0*V_e	Epitope degradation in APC endosomes
78	V_e.p0 + A_e.M1 -> A_e.M1p0	k_P0_on*V_e.p0*A_e.M1*A_e	Antigen-MHC binding in endosome
79	A_e.M1p0 -> V_e.p0 + A_e.M1	k_P0_d1*k_P0_on*A_e.M1p0*A_e	Antigen-MHC unbinding in endosome
80	A_s.M1p0 -> A_s.M1	k_P0_d1*k_P0_on*A_s.M1p0*A_s	Antigen-MHC unbinding on APC surface
81	A_e.M1p0 -> A_s.M1p0	kout*A_e.M1p0*A_e	Antigen-MHC translocation
82	null -> V_T.P1	n_T1_clones*(P1_C1*(k_C1_death+k_C1_therapy)*C1+P1_C1*k_C_T1*V_T.T1*V_T.C1/(1.2*V_T.C1+V_T.T1+cell)*V_T.T1/(V_T.T1+11*Tregs_+cell)*(1-H_TGF_CTL)*(1-H_PD1_C1)+k_C_BTcell*V_T.T1*V_T.C1/(1.2*V_T.C1+V_T.T1+cell)*V_T.T1/(V_T.T1+11*Tregs_+cell)*H_CEA_C1_T1+k_C_BTreg*V_T.T1*V_T.C1/(1.2*V_T.C1+V_T.T1+cell)*V_T.T1/(V_T.T1+11*Tregs_+cell)*H_CEA_C1_T0*(1-H_MDSC_C1)+P1_C2*(k_C2_death+k_C2_therapy)*C2+P1_C2*k…	Antigen deposition from dying cancer cells
83	V_T.P1 -> null	k_xP1_deg*V_T.P1*V_T	Free antigen degradation
84	V_T.P1 -> null	k_P1_up*V_T.APC*V_T.P1*V_T	Antigen uptake by mature antigen presenting cells
85	null -> V_e.P1	k_P1_up*cell*V_T.P1*V_e	Antigen uptake by mature antigen presenting cells
86	V_e.P1 -> V_e.p1	k_P1_deg*V_e.P1*V_e	Antigen degradation in APC endosomes
87	V_e.p1 -> null	k_p1_deg*V_e.p1*V_e	Epitope degradation in APC endosomes
88	V_e.p1 + A_e.M1 -> A_e.M1p1	k_P1_on*V_e.p1*A_e.M1*A_e	Antigen-MHC binding in endosome
89	A_e.M1p1 -> V_e.p1 + A_e.M1	k_P1_d1*k_P1_on*A_e.M1p1*A_e	Antigen-MHC unbinding in endosome
90	A_s.M1p1 -> A_s.M1	k_P1_d1*k_P1_on*A_s.M1p1*A_s	Antigen-MHC unbinding on APC surface
91	V_C.nivo -> null	k_cl_nivo*V_C.nivo	Drug clearance from central compartment
92	V_C.atezo <-> V_P.atezo	q_P_atezo*(V_C.atezo/gamma_C_atezo-V_P.atezo/gamma_P_atezo)	atezo diffusive transport to peripheral compartment
93	V_C.atezo <-> V_T.atezo	q_T_atezo*(V_C.atezo/gamma_C_atezo-V_T.atezo/gamma_T_atezo)	atezo diffusive transport to tumor compartment
94	V_C.atezo <-> V_LN.atezo	q_LN_atezo*(V_C.atezo/gamma_C_atezo-V_LN.atezo/gamma_LN_atezo)	atezo diffusive transport to lymph node compartment
95	V_T.atezo -> V_LN.atezo	q_LD_atezo*V_T.atezo/gamma_T_atezo	atezo convective transport from tumor to lymph node
96	V_LN.atezo -> V_C.atezo	q_LD_atezo*V_LN.atezo/gamma_LN_atezo	atezo convective transport from lymph node to central
97	V_C.atezo -> null	k_cl_atezo*V_C.atezo	Drug clearance from central compartment
98	null -> syn_T_C1.PDL1	k_out_PDL1*V_T.IFNg/(V_T.IFNg+IFNg_50_ind)*(1-syn_T_C1.PDL1_total/(C1_PDL1_base*r_PDL1_IFNg/A_cell))	Translocation of PDL1 between cell surface and cytoplasm
99	null -> syn_T_C1.PDL2	k_out_PDL1*r_PDL2C1*V_T.IFNg/(V_T.IFNg+IFNg_50_ind)*(1-syn_T_C1.PDL2_total/(C1_PDL1_base*r_PDL1_IFNg/A_cell*r_PDL2C1))	Translocation of PDL2 between cell surface and cytoplasm
100	null -> syn_T_C1.PDL1	k_in_PDL1*(C1_PDL1_base/A_cell-syn_T_C1.PDL1_total)	Translocation of PDL1 between cell surface and cytoplasm
101	null -> syn_T_C1.PDL2	k_in_PDL1*(C1_PDL1_base/A_cell*r_PDL2C1-syn_T_C1.PDL2_total)	Translocation of PDL2 between cell surface and cytoplasm
102	syn_T_C1.PD1 + syn_T_C1.PDL1 <-> syn_T_C1.PD1_PDL1	kon_PD1_PDL1*(syn_T_C1.PD1)*(syn_T_C1.PDL1) - koff_PD1_PDL1*syn_T_C1.PD1_PDL1	binding and unbinding of PD1 PDL1 in synapse
103	syn_T_C1.PD1 + syn_T_C1.PDL2 <-> syn_T_C1.PD1_PDL2	kon_PD1_PDL2*(syn_T_C1.PD1)*(syn_T_C1.PDL2) - koff_PD1_PDL2*syn_T_C1.PD1_PDL2	binding and unbinding of PD1 PDL2 in synapse
104	syn_T_C1.PDL1 <-> syn_T_C1.PDL1_atezo	2*kon_PDL1_atezo*(syn_T_C1.PDL1 * V_T.atezo/gamma_T_atezo) - koff_PDL1_atezo*syn_T_C1.PDL1_atezo	binding and unbinding of PDL1 to atezo on C1 surface in synapse
105	syn_T_C1.PDL1_atezo + syn_T_C1.PDL1 <-> syn_T_C1.PDL1_atezo_PDL1	Chi_PDL1_atezo*kon_PDL1_atezo*(syn_T_C1.PDL1 * syn_T_C1.PDL1_atezo) - 2*koff_PDL1_atezo*syn_T_C1.PDL1_atezo_PDL1	binding and unbinding of PDL1 to PDL1-atezo on C1 surface in synapse
106	syn_T_C1.TPDL1 <-> syn_T_C1.TPDL1_atezo	2*kon_PDL1_atezo*(syn_T_C1.TPDL1 * V_T.atezo/gamma_T_atezo) - koff_PDL1_atezo*syn_T_C1.TPDL1_atezo	binding and unbinding of PDL1 to atezo on C1 surface in synapse
107	syn_T_C1.TPDL1_atezo + syn_T_C1.TPDL1 <-> syn_T_C1.TPDL1_atezo_TPDL1	Chi_PDL1_atezo*kon_PDL1_atezo*(syn_T_C1.TPDL1 * syn_T_C1.TPDL1_atezo) - 2*koff_PDL1_atezo*syn_T_C1.TPDL1_atezo_TPDL1	binding and unbinding of PDL1 to PDL1-atezo on C1 surface in synapse
108	null -> syn_T_APC.PDL1	k_out_PDL1*V_T.IFNg/(V_T.IFNg+IFNg_50_ind)*(1-syn_T_APC.PDL1_total/(APC_PDL1_base*r_PDL1_IFNg/A_cell))	Translocation of PDL1 between cell surface and cytoplasm
109	null -> syn_T_APC.PDL2	k_out_PDL1*r_PDL2APC*V_T.IFNg/(V_T.IFNg+IFNg_50_ind)*(1-syn_T_APC.PDL2_total/(APC_PDL1_base*r_PDL1_IFNg/A_cell*r_PDL2APC))	Translocation of PDL2 between cell surface and cytoplasm
110	null -> syn_T_APC.PDL1	k_in_PDL1*(APC_PDL1_base/A_cell-syn_T_APC.PDL1_total)	Translocation of PDL1 between cell surface and cytoplasm
111	null -> syn_T_APC.PDL2	k_in_PDL1*(APC_PDL1_base/A_cell*r_PDL2APC-syn_T_APC.PDL2_total)	Translocation of PDL2 between cell surface and cytoplasm
112	syn_T_APC.PD1 + syn_T_APC.PDL1 <-> syn_T_APC.PD1_PDL1	kon_PD1_PDL1*(syn_T_APC.PD1)*(syn_T_APC.PDL1) - koff_PD1_PDL1*syn_T_APC.PD1_PDL1	binding and unbinding of PD1 PDL1 in synapse
113	syn_T_APC.PD1 + syn_T_APC.PDL2 <-> syn_T_APC.PD1_PDL2	kon_PD1_PDL2*(syn_T_APC.PD1)*(syn_T_APC.PDL2) - koff_PD1_PDL2*syn_T_APC.PD1_PDL2	binding and unbinding of PD1 PDL2 in synapse
114	syn_T_APC.PDL1 <-> syn_T_APC.PDL1_atezo	2*kon_PDL1_atezo*(syn_T_APC.PDL1 * V_LN.atezo/gamma_LN_atezo) - koff_PDL1_atezo*syn_T_APC.PDL1_atezo	binding and unbinding of PDL1 to atezo on APC surface in synapse
115	syn_T_APC.PDL1_atezo + syn_T_APC.PDL1 <-> syn_T_APC.PDL1_atezo_PDL1	Chi_PDL1_atezo*kon_PDL1_atezo*(syn_T_APC.PDL1 * syn_T_APC.PDL1_atezo) - 2*koff_PDL1_atezo*syn_T_APC.PDL1_atezo_PDL1	binding and unbinding of PDL1 to PDL1-atezo on APC surface in synapse
116	syn_T_APC.TPDL1 <-> syn_T_APC.TPDL1_atezo	2*kon_PDL1_atezo*(syn_T_APC.TPDL1 * V_LN.atezo/gamma_LN_atezo) - koff_PDL1_atezo*syn_T_APC.TPDL1_atezo	binding and unbinding of PDL1 to atezo on APC surface in synapse
117	syn_T_APC.TPDL1_atezo + syn_T_APC.TPDL1 <-> syn_T_APC.TPDL1_atezo_TPDL1	Chi_PDL1_atezo*kon_PDL1_atezo*(syn_T_APC.TPDL1 * syn_T_APC.TPDL1_atezo) - 2*koff_PDL1_atezo*syn_T_APC.TPDL1_atezo_TPDL1	binding and unbinding of PDL1 to PDL1-atezo on APC surface in synapse
118	null -> V_T.MDSC	k_rec_MDSC*(MDSC_max*V_T-V_T.MDSC)*(CCL2/(EC50_CCL2_rec+CCL2))	MDSC recruitment into the tumor compartment
119	null -> V_T.MDSC	k_brec_MDSC*(MDSC_max*V_T-V_T.MDSC)	Baseline MDSC Migration into the tumor compartment
120	V_T.MDSC -> null	kd_MDSC*V_T.MDSC	MDSC death in the tumor compartment
121	V_T.CCL2 -> null	k_deg_CCL2*V_T.CCL2	CCL2 degradation
122	V_T.NO -> null	k_deg_NO*V_T.NO	NO degradation
123	V_T.ArgI -> null	k_deg_ArgI*V_T.ArgI	ArgI degradation
124	null -> V_T.CCL2	k_sec_CCL2*C_total	CCL2 secretion by MDSCs and cancer cells
125	null -> V_T.NO	k_sec_NO*V_T.MDSC	NO secretion from MDSC
126	null -> V_T.ArgI	k_sec_ArgI*V_T.MDSC	ArgI secretion from MDSC
127	V_LN.nT0 -> null	k_Th_act*H_APCh*H_P1*V_LN.nT0	Naive T cell activation
128	null -> V_LN.aTh	k_Th_act*H_APCh*H_P1*V_LN.nT0*n_T1_clones	Naive T cell activation
129	V_LN.aTh -> null	(k_T0_pro/N_aTh)*V_LN.aTh	aTh cell proliferation
130	null -> V_LN.Th	(k_T0_pro/N_aTh)*2^N_aTh*V_LN.aTh	aTh cell proliferation
131	V_T.Th -> V_T.T0	k_reg*V_T.Th*ArgI/(EC50_ArgI_Treg+ArgI)*H_TGF_reg	Differentiation between Treg and Th Cells
132	V_C.Th -> null	k_T0_death*V_C.Th	T cell death in the central compartment
133	V_P.Th -> null	k_T0_death*V_P.Th	T cell death in the peripheral compartment
134	V_LN.Th -> null	k_T0_death*V_LN.Th	T cell death in the lymph node compartment
135	V_T.Th -> V_T.Th_exh	k_T0_death*V_T.Th	T cell death in the tumor compartment
136	V_C.Th -> V_P.Th	q_T0_P_in*V_C.Th	T cell transport into the peripheral compartment
137	V_P.Th -> V_C.Th	q_T0_P_out*V_P.Th	T cell transport out of the peripheral compartment
138	V_C.Th -> V_T.Th	q_T0_T_in*V_T*V_C.Th*(C_total^2/(C_total^2+Kc_rec))	T cell transport into the tumor compartment
139	V_LN.Th -> V_C.Th	q_T0_LN_out*V_LN.Th	T cell transport out of the lymph node compartment
140	null -> V_LN.IL2	k_IL2_sec*V_LN.aTh	IL2 secretion from activated T cells
141	null -> V_T.TGF	k_TGF_deg*(TGFbase - V_T.TGF)*V_T	TGFb secretion by cancer cells
142	null -> V_T.TGF	k_TGF_Tsec*V_T.T0	TGF secretion from activated T cells in tumor
143	null -> V_T.IFNg	k_IFNg_sec*V_T.Th	IFNg secretion from T helper cells in tumor
144	V_T.IFNg -> null	k_IFNg_deg*V_T.IFNg	IFNg degradtion in tumor
145	V_C.cibis <-> V_P.cibis	q_P_cibis*(V_C.cibis/gamma_C_cibis-V_P.cibis/gamma_P_cibis)	cibis diffusive transport to peripheral compartment
146	V_C.cibis <-> V_T.cibis	q_T_cibis*(V_C.cibis/gamma_C_cibis-V_T.cibis/gamma_T_cibis)	cibis diffusive transport to tumor compartment
147	V_C.cibis <-> V_LN.cibis	q_LN_cibis*(V_C.cibis/gamma_C_cibis-V_LN.cibis/gamma_LN_cibis)	cibis diffusive transport to lymph node compartment
148	V_T.cibis -> V_LN.cibis	q_LD_cibis*V_T.cibis/gamma_T_cibis	cibis convective transport from tumor to lymph node
149	V_LN.cibis -> V_C.cibis	q_LD_cibis*V_LN.cibis/gamma_LN_cibis	cibis convective transport from lymph node to central
150	V_C.cibis -> null	k_cl_cibis*V_C.cibis	Drug clearance from central compartment
151	TCEsyn_T1_C1.CEA <-> TCEsyn_T1_C1.CEA_cibis_CEA	kon_CEA_cibis*(TCEsyn_T1_C1.CEA * V_T.cibis) - koff_CEA_cibis*TCEsyn_T1_C1.CEA_cibis_CEA	binding and unbinding of CEA to cibis on surface in synapse
152	TCEsyn_T1_C1.CEA_cibis_CEA + TCEsyn_T1_C1.CD3 <-> TCEsyn_T1_C1.CEA_cibis_CEA_CD3	kon_CD3_cibis2/1e4*(TCEsyn_T1_C1.CD3 * TCEsyn_T1_C1.CEA_cibis_CEA) - koff_CD3_cibis*TCEsyn_T1_C1.CEA_cibis_CEA_CD3	binding and unbinding of CD3 to CEA_cibis on in synapse
153	TCEsyn_T1_C1.CD3 <-> TCEsyn_T1_C1.CD3_cibis	kon_CD3_cibis*(TCEsyn_T1_C1.CD3 * V_T.cibis) - koff_CD3_cibis*TCEsyn_T1_C1.CD3_cibis	binding and unbinding of CD3 to cibis on surface in synapse
154	TCEsyn_T1_C1.CD3_cibis + TCEsyn_T1_C1.CEA <-> TCEsyn_T1_C1.CEA_cibis_CEA_CD3	kon_CEA_cibis2/1e4*(TCEsyn_T1_C1.CD3_cibis)*(TCEsyn_T1_C1.CEA)- koff_CEA_cibis*TCEsyn_T1_C1.CEA_cibis_CEA_CD3	binding and unbinding of CEA to CD3_cibis on in synapse
155	TCEsyn_T0_C1.CEA <-> TCEsyn_T0_C1.CEA_cibis_CEA	kon_CEA_cibis*(TCEsyn_T0_C1.CEA * V_T.cibis) - koff_CEA_cibis*TCEsyn_T0_C1.CEA_cibis_CEA	binding and unbinding of CEA to cibis on surface in synapse
156	TCEsyn_T0_C1.CEA_cibis_CEA + TCEsyn_T0_C1.CD3 <-> TCEsyn_T0_C1.CEA_cibis_CEA_CD3	kon_CD3_cibis2/1e4*(TCEsyn_T0_C1.CD3 * TCEsyn_T0_C1.CEA_cibis_CEA) - koff_CD3_cibis*TCEsyn_T0_C1.CEA_cibis_CEA_CD3	binding and unbinding of CD3 to CEA_cibis on in synapse
157	TCEsyn_T0_C1.CD3 <-> TCEsyn_T0_C1.CD3_cibis	kon_CD3_cibis*(TCEsyn_T0_C1.CD3 * V_T.cibis) - koff_CD3_cibis*TCEsyn_T0_C1.CD3_cibis	binding and unbinding of CD3 to cibis on surface in synapse
158	TCEsyn_T0_C1.CD3_cibis + TCEsyn_T0_C1.CEA <-> TCEsyn_T0_C1.CEA_cibis_CEA_CD3	kon_CEA_cibis2/1e4*(TCEsyn_T0_C1.CD3_cibis)*(TCEsyn_T0_C1.CEA)- koff_CEA_cibis*TCEsyn_T0_C1.CEA_cibis_CEA_CD3	binding and unbinding of CEA to CD3_cibis on in synapse

## Sheet: TableS7. Paramter distribution 
Name	Distribution	Geometric mean	Geometric standars deviation	Unit	Notes
Tumor Growth Rate	lognormal	0.005	1	1/day	Tumor Growth Rate (Kay 2019, DOI: 10.1208/s12248-019-0302-5)
PD1_50		6	2	molecule/micrometer^2	PD1/PDL1 concentration for half-maximal T cell inactivation (fitted to outcome of clinical trial)
k_C_T1		0.9	1	1/day	Rate of Cancer Death by T Cell (fitted to outcome of clinical trial)
k_P1_d1		2.7e-08	1	molarity	Kd of Antigen-MHC (Agrawal and Linderman 1996, PMID: 8944895)
n_T1_clones		63	0.7	dimensionless	Number of Ag clones (Li 2016, PMID: 27240091)
n_T0_clones		63	0.7	dimensionless	Self-antigen-specific T cell clone (Li 2016, PMID: 27240091)
C1_CEA_total		60000	0.6	molecule	CEA expression on cancer cells (Bacac 2016, PMID: 26861458)
k_C_Btcell		0.9	1	1/day	Rate of Cancer Death by TCE induced Teffs (fitted to outcome of clinical trial)
MDSC_max		164000	1	cell/milliliter	Steady-state MDSC density in tumor (Diaz-Montero 2009, PMID: 18446337)
k_reg		0.022	1	1/day	Rate of Th to Treg differentiation (Robertson-Tessi 2012, PMID: 22051568)
Name	Distribution	lower bound	Upper bound	Unit	Notes
k_C1_death	loguniform	1e-05	0.001	1/day	Rate of Cancer Death by NK Cell (Palsson 2013, PMID: 24074340)
k_T1		0.01	1	1/day	Rate of T cell Exhaustion by Cancer Cell (fitted to outcome of clinical trial)
k_Treg		0.1	1	1/day	Rate of T cell inhibition by Treg (fitted to outcome of clinical trial)
C1_PDL1_base		9000	180000	C1_PDL1_base	Baseline number of PDL1 per cell in the tumor (Cheng 2014, PMID: 23417675)
APC_PDL1_base		13000	260000	molecule	Baseline number of PDL1 per mAPC (Cheng 2014, PMID: 23417675)
T1_CD3_total		3000	9000	molecule	CD3 expression on Teff cells (fitted to outcome of clinical trial)
T0_CD3_total		3000	9000	molecule	CD3 expression on Treg cells (fitted to outcome of clinical trial)
Name	Distribution	lower bound	Upper bound	Unit	Notes
initial_tumour_diameter	uniform	0.5	5	centimeter	Initial Tumour Diameter (estimated based on clinical trial)
k_Treg_TCE		0.01	0.1	1/day	Rate of Teff Death by Treg (fitted to outcome of clinical trial)
